# Supplementary material for: Water-Activated Semiquinone Formation and Carboxylic Acid Dissociation in Melanin Revealed by Infrared Spectroscopy
Source: Polymers (Basel). 2021 Dec 15;13(24):4403. doi: 10.3390/polym13244403 (PMC8705668; doi:10.3390/polym13244403)
Supplement: Supplementary file 1 [file polymers-13-04403-s001.zip]

Archive with 1 entries (1 files):
- polymers-1462568-supplementary.pdf
